# Supplementary material for: Vaginal lipidomics of women with vulvovaginal candidiasis and cytolytic vaginosis: A non-targeted LC-MS pilot study
Source: PLoS One. 2018 Aug 22;13(8):e0202401. doi: 10.1371/journal.pone.0202401 (PMC6105002; doi:10.1371/journal.pone.0202401)
Supplement: S1 Database — (XLSX) [file pone.0202401.s001.xlsx]

## Sheet: Database
Database number	Group	Study number	Age	Race (self-defined)	Sexual partner	Contraceptive use	Number of pregnance	Number of delivery	Number of abortion	Number of partners in the lest 6 months	Number of sexual relation per month	Condom use	Smoking	Vulva	Hyperemia	Fissure	Vulgar wart	Vulvar condyloma	Vagina	Hyperemia	Condyloma	Vaginal discharge	Uterine lap	Ectropion	Cervicitis	Condyloma	Others/observation	pH	Whiff test	Amount	Aspect	Texture	Corol	Amount	Predominance	Clue cells	Lysis	Neutrophis	Others infammatory cells	Lactobacillus amount	Relation with other bacterias	Cocobacillus amount	Relation with others bacterias	Strepto/Stafilococcus	Candida sp.	Trichomonas	Mobiluncus	Flora type	Inflammatory process
1	CV	1	34	White	One partner only	Yes	5	2	3	1	10	Always	No	Altered	Absent	Absent	Absent	Absent	Altered	Absent	Absent	Present	Normal	Altered	Absent	Absent	ND	4	Negative	Little	Lumpy	Homogeneous	White	Moderate	Superficial	Negative	High	Absent	Absent	Abundant	Dominance	Absent/low	Decreased	Absent	Absent	Absent	Absent	Type I	Absent
2	CV	2	28	Black	One partner only	Yes	0	0	0	1	10	No	No	Normal	Absent	Absent	Absent	Absent	Normal	Absent	Absent	Present	Normal	Altered	Absent	Absent	ND	4.4	Negative	Little	Lumpy	Homogeneous	White	Little	Intermediary	Negative	High	Absent	Absent	Abundant	Dominance	Absent/low	Decreased	Absent	Absent	Absent	Absent	Type I	Absent
3	CV	3	29	Brown skin	One partner only	Yes	1	1	0	1	0	No	No	Altered	Present	Absent	Absent	Absent	Altered	Present	Absent	Present	Normal	Altered	Absent	Absent	ND	4	Negative	High	Liquid	Homogeneous	White	High	Intermediary	Negative	High	Absent	Absent	Abundant	Dominance	Absent/low	Decreased	Absent	Absent	Absent	Absent	Type I	Absent
4	CV	4	38	Brown skin	One partner only	Yes	3	2	1	1	2	No	No	Altered	Present	Absent	Absent	Absent	Altered	Present	Absent	Present	Altered	Present	Absent	Absent	ND	4	Negative	Little	Lumpy	Homogeneous	White	Little	Intermediary	Negative	High	Absent	Absent	Abundant	Dominance	Absent/low	Decreased	Absent	Absent	Absent	Absent	Type I	Absent
5	CV	5	23	White	One partner only	Yes	0	0	0	1	8	No	No	Normal	Present	Absent	Absent	Absent	Altered	Present	Absent	Present	Normal	Altered	Absent	Absent	Absent	4	Negative	Little	Lumpy	Homogeneous	White	Little	Superficial	Negative	High	Absent	Absent	Abundant	Dominance	Absent/low	Decreased	Absent	Absent	Absent	Absent	Type I	Ausente
6	CV	6	28	Brown skin	One partner only	Yes	1	1	0	1	8	Always	No	Normal	Absent	Absent	Absent	Absent	Altered	Present	Absent	Present	Normal	Altered	Absent	Absent	ND	3.8	Negative	Little	Lumpy	Homogeneous	White	Little	Superficial	Negative	High	Absent	Absent	Abundant	Dominance	Absent/low	Decreased	Absent	Absent	Absent	Absent	Type I	Absent
7	CV	7	42	White	With eventual partners	Yes	2	1	1	4	1	Sometimes	No	Altered	Present	Absent	Absent	Absent	Altered	Present	Absent	Present	ND	ND	ND	ND	Hysterectomy	3.8	Negative	High	Lumpy	Homogeneous	White	Moderate	Superficial	Negative	High	Absent	Absent	Abundant	Dominance	Absent/low	Decreased	Absent	Absent	Absent	Absent	Type I	Absent
8	CV	8	42	White	One partner only	Yes	1	1	0	2	4	Sometimes	No	Altered	Present	Absent	Absent	Absent	Altered	Present	Absent	Present	Normal	Altered	Absent	Absent	ND	4	Negative	Little	Lumpy	Homogeneous	White	Moderate	Superficial	Negative	High	Absent	Absent	Abundant	Dominance	Absent/low	Decreased	Absent	Absent	Absent	Absent	Type I	Absent
9	VVC	1	33	White	One partner only	Yes	0	0	0	1	20	No	No	Altered	Present	Absent	Absent	Absent	Altered	Present	Absent	Present	Normal	Altered	Absent	Absent	ND	4.7	Negative	Little	Lumpy	Homogeneous	White	Moderate	Intermediary	Negative	Little	>4 by field	Absent	Normal	Equilibrium	Normal	Equilibrium	Absent	Absent	Absent	Absent	Type II	Accentuated
10	VVC	2	40	Brown skin	One partner only	Yes	0	0	0	1	4	No	No	Normal	Absent	Absent	Absent	Absent	Altered	Present	Absent	Present	Altered	Present	Absent	Absent	ND	4.5	Negative	High	Lumpy	Homogeneous	White	Moderate	Superficial	Negative	Little	>4 by field	Absent	Normal	Equilibrium	Normal	Equilibrium	Absent	Absent	Absent	Absent	Type II	Accentuated
11	VVC	3	42	White	One partner only	Yes	1	1	0	1	6	Sometimes	No	Normal	Absent	Absent	Absent	Absent	Altered	Present	Absent	Present	Normal	Altered	Absent	Absent	ND	4.4	Negative	Little	Lumpy	Homogeneous	White	High	Superficial	Negative	Absent	>4 by field	Absent	Abundant	Dominance	Absent/low	Decreased	Absent	Absent	Absent	Absent	Type I	Accentuated
12	VVC	4	41	White	One partner only	Yes	0	0	0	1	5	No	Yes	Altered	Present	Absent	Absent	Absent	Altered	Present	Absent	Present	Altered	Present	Absent	Absent	ND	4.7	Negative	Little	Liquid	Homogeneous	White	Moderate	Intermediary	Negative	Little	>4 by field	Absent	Normal	Equilibrium	Normal	Equilibrium	Absent	Absent	Absent	Absent	Type II	Accentuated
13	VVC	5	25	White	One partner only	Yes	0	0	0	1	8	Always	No	Altered	Present	Absent	Absent	Absent	Altered	Present	Absent	Present	Normal	Absent	Absent	Absent	ND	4.5	Negative	Little	Lumpy	Homogeneous	White	Moderate	Superficial	Negative	Absent	>4 by field	Absent	Abundant	Dominance	Absent/low	Decreased	Absent	Absent	Absent	Absent	Type I	Light
14	VVC	6	42	White	One partner only	Yes	1	1	0	1	10	No	No	Normal	Absent	Absent	Absent	Absent	Altered	Present	Absent	Present	Altered	Present	Absent	Absent	ND	4.5	Negative	Little	Lumpy	Homogeneous	White	Moderate	Superficial	Negative	Absent	>4 by field	Absent	Normal	Dominance	Absent/low	Decreased	Absent	Absent	Absent	Absent	Type I	Light
15	VVC	7	29	Black	One partner only	Yes	2	1	1	1	4	No	No	Normal	Absent	Absent	Absent	Absent	Normal	Absent	Absent	Present	Altered	Present	Absent	Absent	ND	4	Negative	Little	Lumpy	Homogeneous	White	Moderate	Superficial	Negative	Absent	>4 by field	Absent	Normal	Equilibrium	Normal	Equilibrium	Absent	Absent	Absent	Absent	Type II	Accentuated
16	VVC	8	36	Black	Without partner	Yes	0	0	0	0	0	No	No	Normal	Absent	Absent	Absent	Absent	Altered	Present	Absent	Present	Normal	Absent	Absent	Absent	ND	4.5	Negative	Little	Lumpy	Homogeneous	White	Moderate	Superficial	Negative	Little	>4 by field	Absent	Abundant	Dominance	Absent/low	Decreased	Absent	Absent	Absent	Absent	Type I	Light
17	nl	1	35	White	One partner only	Yes	0	0	0	1	2	Always	Yes	Normal	Absent	Absent	Absent	Absent	Normal	Absent	Absent	Present	Normal	Absent	Absent	Absent	ND	4.5	Negative	High	Liquid	Homogeneous	White	Moderate	Intermediary	Negative	Little	Absent	Absent	Abundant	Dominance	Absent/low	Decreased	Absent	Absent	Absent	Absent	Type I	Absent
18	nl	2	31	White	One partner only	Yes	1	1	0	1	20	No	No	Normal	Absent	Absent	Absent	Absent	Normal	Absent	Absent	Present	Altered	Present	Absent	Absent	ND	4.5	Negative	Little	Liquid	Homogeneous	White	Moderate	Intermediary	Negative	Little	Absent	Absent	Normal	Dominance	Absent/low	Decreased	Absent	Absent	Absent	Absent	Type I	Absent
19	nl	3	27	White	One partner only	Yes	0	0	0	2	5	Always	No	Normal	Absent	Absent	Absent	Absent	Normal	Absent	Absent	Present	Normal	Absent	Absent	Absent	ND	4.5	Negative	Little	Liquid	Homogeneous	White	Moderate	Superficial	Negative	Absent	Absent	Absent	Normal	Dominance	Absent/low	Decreased	Absent	Absent	Absent	Absent	Type I	Absent
20	nl	4	38	Brown skin	One partner only	Yes	2	2	0	1	0	No	No	Normal	Absent	Absent	Absent	Absent	Normal	Absent	Absent	Present	Normal	Absent	Absent	Absent	ND	4.5	Negative	Little	Liquid	Homogeneous	White	Moderate	Intermediary	Negative	Absent	Absent	Absent	Normal	Dominance	Absent/low	Decreased	Absent	Absent	Absent	Absent	Type I	Absent
21	nl	5	37	Brown skin	With eventual partners	Yes	2	2	0	1	12	No	No	Altered	Present	Absent	Absent	Absent	Normal	Absent	Absent	Present	ND	ND	ND	ND	Hysterectomy	4.4	Negative	High	Liquid	Homogeneous	White	High	Superficial	Negative	Absent	Absent	Absent	Abundant	Dominance	Absent/low	Decreased	Absent	Absent	Absent	Absent	Type I	Absent
22	nl	6	34	White	One partner only	Yes	0	0	0	1	2	No	No	Normal	Absent	Absent	Absent	Absent	Normal	Absent	Absent	Present	Normal	Absent	Absent	Absent	ND	4.4	Negative	High	Lumpy	Homogeneous	White	Moderate	Intermediary	Negative	Absent	Absent	Absent	Normal	Dominance	Absent/low	Decreased	Absent	Absent	Absent	Absent	Type I	Absent
23	nl	7	29	Brown skin	Without partner	Yes	2	2	0	1	0	No	No	Normal	Absent	Absent	Absent	Absent	Normal	Absent	Absent	Present	Normal	Absent	Absent	Absent	ND	4.4	Negative	High	Liquid	Homogeneous	White	Moderate	Superficial	Negative	Absent	>4 by field	Absent	Normal	Dominance	Absent/low	Decreased	Absent	Absent	Absent	Absent	Type I	Absent
24	nl	8	18	White	One partner only	Yes	0	0	0	1	7	No	No	Normal	Absent	Absent	Absent	Absent	Normal	Absent	Absent	Present	Normal	Absent	Absent	Absent	ND	4.4	Negative	Little	Liquid	Homogeneous	White	High	Superficiais	Negative	Absent	Absent	Absent	Normal	Dominance	Absent/low	Decreased	Absent	Absent	Absent	Absent	Type I	Absent
[truncated: 4 more columns]

## Sheet: Randomized samples
Database number	Group	Study number	Lipid straction randomizing	Injection randomizing
1	CV	1	1. CV7	1. VVC2
2	CV	2	2. VC6	2. VVC3
3	CV	3	3. NL8	3. VVC6
4	CV	4	4. CV4	4. NL2
5	CV	5	5. VVC2	5. NL8
6	CV	6	6. CV8	6. NL4
7	CV	7	7. CV1	7. CV1
8	CV	8	8. VVC7	8. VVC1
9	VVC	1	9. VVC1	9. CV6
10	VVC	2	10. NL1	10. CV8
11	VVC	3	11. NL4	11. NL7
12	VVC	4	12. VVC6	12. NL6
13	VVC	5	13. CV3	13. VVC7
14	VVC	6	14. NL5	14. CV2
15	VVC	7	15. NL6	15. NL1
16	VVC	8	16. VVC3	16. CV7
17	nl	1	17. NL7	17. CV5
18	nl	2	18. NL2	18. CV3
19	nl	3	19. NL3	19. CV4
20	nl	4	20. VVC5	20. VVC8
21	nl	5	21. VVC4	21. VVC5
22	nl	6	22. CV5	22. VVC4
23	nl	7	23. CV2	23. NL3
24	nl	8	24. VVC8	24. NL5

## Sheet: Plan1
Group	Study number	Age
CV	1	34
CV	2	28
CV	3	29
CV	4	38
CV	5	23
CV	6	28
CV	7	42
CV	8	42
VVC	1	33
VVC	2	40
VVC	3	42
VVC	4	41
VVC	5	25
VVC	6	42
VVC	7	29
VVC	8	36
nl	1	35
nl	2	31
nl	3	27
nl	4	38
nl	5	37
nl	6	34
nl	7	29
nl	8	18
Age average		33.375
